# Supplementary material for: Cryopreservation of Sperm from an Endangered Snake with Tests of Post-Thaw Incubation in Caffeine
Source: Animals (Basel). 2022 Jul 17;12(14):1824. doi: 10.3390/ani12141824 (PMC9311608; doi:10.3390/ani12141824)
Supplement: Supplementary file 1 [file animals-12-01824-s001.zip]

Archive with 1 entries (1 files):
- animals-1772958-supplementary.pdf
